# Supplementary material for: Honey Targets Ribosome Biogenesis Components to Suppress the Growth of Human Pancreatic Cancer Cells
Source: Cancers (Basel). 2024 Oct 9;16(19):3431. doi: 10.3390/cancers16193431 (PMC11475701; doi:10.3390/cancers16193431)
Supplement: Supplementary file 1 [file cancers-16-03431-s001.zip]

Archive with 1 entries (1 files):
- cancers-3218679-supplementary.pdf
